# Supplementary material for: Caprine herpes virus-1 reduces cell viability and enhances chemosensitivity in breast cancer cells
Source: Front Oncol. 2025 Nov 24;15:1676296. doi: 10.3389/fonc.2025.1676296 (PMC12682693; doi:10.3389/fonc.2025.1676296)
Supplement: Supplementary Figure 1 — Morphological and number changes of breast cancer cells after CPHV1 infection. The treatment induces modifications in all BC cell characteristics and number. The changes do not affect MCF-10A normal cells. Scale bar: 100 µm. [file DataSheet1.zip]

Archive with 1 entries (1 files):
- SUPPLEMENTARY 1.tif
